# Supplementary material for: Biological Characteristics and Bacterial Community of Invasive Pest Corythucha ciliata (Hemiptera: Tingidae)
Source: Insects. 2025 Oct 16;16(10):1055. doi: 10.3390/insects16101055 (PMC12564071; doi:10.3390/insects16101055)
Supplement: Supplementary file 1 [file insects-16-01055-s001.zip]

Archive with 1 entries (1 files):
- insects-3852541-supplementary.xlsx
